# Supplementary material for: Mapping the human parafoveal vascular network to understand flow variability in capillaries
Source: PLoS One. 2023 Oct 13;18(10):e0292962. doi: 10.1371/journal.pone.0292962 (PMC10575526; doi:10.1371/journal.pone.0292962)
Supplement: S1 File — (XLSX) [file pone.0292962.s001.xlsx]

## Sheet: Network analysis
subject	Field	seg ID	capillary type	VOI ID	branch order	feeder distance	trm capillary distance	radius	JE_Upstream	Up_murray	JE_downstream	Dn_murray	Vave	Vmin_raw	pulsatility	vessel lengths	Vmax_raw	Vessel depth
1	1.25 s	seg b	'trm'	59	4		NaN	1.7663	0.85	murray	2.47	murray	1.6	1	0.41	338.02	2.5	170
1	1.25 s	seg h	'oof'	99	6		NaN	3.55		nonmurray			0.9	0.6	0.37	150.52	1.4	130
1	1.25 s	seg I	'trm'	100	6		NaN	3.875		nonmurray		nonmurray	0.5	0.3	0.4	105.9	0.8	150
1	1.25 s	seg e	'trm'	129	9	548.11	NaN	3.025		nonmurray		nonmurray	1.4	0.9	0.35	254.39	1.9	140
1	2.25i 0.5t	seg j	'oof'	132	5	331.31	NaN	3		nonmurray			1	0.3	0.44	95.58	1.6	150
1	1.25 s	seg a	'trm'	149	9	517.68	NaN	1.75		nonmurray	2.57	murray	0.5	0.3	0.43	193.54	0.7	160
1	2.25i 0.5t	seg k	'art'	156	4	266.81	NaN	1.975		nonmurray		nonmurray	1.7	0.3	0.61	33.44	2.7	150
1	2.25i 0.5t	seg I	'oof'	161	5		NaN	2		nonmurray			1.4	0.8	0.46	NaN	2.1	150
1	1.25 s	seg g	'trm'	162	3	385.97	NaN	1.6705		nonmurray		nonmurray	1.6	1	0.43	70.42	2.8
1	1.75i 0.75t	seg b1	'trm'	169	8	816.93	NaN	2.3501		nonmurray		nonmurray	1.3	0.8	0.38	303.67	1.7	130
1	1.25 s	seg L	'trm'	172	2	324.09	NaN	2.1802		nonmurray	4.28	murray	0.5	0.3	0.4	147.68	0.8
1	1.25 s	seg d	'trm'	175	3	351.07	NaN	1.7619	1.01	murray		nonmurray	1.1	0.6	0.39	187.39	1.7	150
1	2.25i 0.5t	seg c	'oof'	182	NaN		NaN	2.5					2	1.3	0.45	NaN	2.9	130
1	1.75i 0.75t	seg g	'trm'	189	NaN		NaN	2.2351		nonmurray	1.78	murray	1.7	1.2	0.38	277.24	2.2	170
1	1.25 s	seg c	'trm'	195	3	378.98	NaN	1.5446	1.01	murray		nonmurray	1.4	0.4	0.44	243.19	2.2
1	1.75i 0.75t	seg h	'trm'	197	NaN		NaN	2.025	3.6	murray		nonmurray	1.2	0.7	0.42	218.67	1.9	130
1	1.75i 0.75t	seg b	'trm'	207	8	484.32	NaN	1.9821		nonmurray		nonmurray	1.3	0.8	0.32	174.34	1.7	180
1	2.25i 0.5t	seg b	'trm'	208	8	518.33	NaN	1.8078		nonmurray	1.78	murray	1.9	0.9	0.49	242.35	2.7	140
1	1.25 s	seg f	'trm'	210	7	535.25	NaN	2.1551		nonmurray		nonmurray	0.9	0.5	0.41	263.11	1.4	130
1	1.75i 0.75t	seg a	'trm'	265	7	605.8	NaN	2.251	1.27	murray	2.14	murray	1.8	1.1	0.37	375.58	2.6	180
2	1n 0.5i	seg c	'oof'	4	NaN		NaN	2.25				nonmurray	0.9	0.6	0.38	159.36	1.4	160
2	1n 0.5i	seg b	'trm'	8	NaN		NaN	2.5354		nonmurray	1.62	murray	1.9	1.3	0.33	321.08	2.8	170
2	1n 0.5i	seg f	'trm'	10	NaN		NaN	1.9011		nonmurray	2.06	murray	0.8	0.5	0.46	129.73	1.2	160
2	1n 0.5i	seg e	'trm'	15	NaN		NaN	1.75	1.91	murray	1.62	murray	1	0.7	0.37	153.11	1.5	170
2	1s	seg e	'trm'	53	6	586.43	NaN	2.0513		nonmurray	1.14	murray	1.2	0.8	0.45	232.05	2.2	190
2	1s	seg g	'trm'	59	7	593.15	NaN	3		nonmurray		nonmurray	1.8	1	0.38	198.46	3.6	160
2	1s	seg d	'trm'	68	6	502.14	NaN	2.117	2.98	murray	1.41	murray	1.5	1	0.25	269.81	2.3	170
2	1s	seg c	'oof'	69	7	571.54	NaN	2.1298		nonmurray			0.9	0.5	0.48	155.23	1.3
2	1s	seg b	'oof'	76	6	417.6	NaN	1.775	2.98	murray			0.6	0.4	0.5	100.73	1	150
2	1s	seg a	'oof'	85	5	392.98	NaN	1.775	2.86	murray			0.4	0.2	0.5	98.912	0.7	150
2	2i 0.5t	seg f	'oof'	91	2	177.58	NaN	2.05		nonmurray			0.7	0.3	0.43	189.49	1.2
2	2i 0.5t	seg e	'oof'	113	NaN		NaN	1.975				nonmurray	0.9	0.6	0.5	86.69	1.5
2	2i 0.5t	seg d	'trm'	115	NaN		212.26	1.975		nonmurray		nonmurray	1	0.5	0.31	209.83	1.7	190
2	1t 1s	seg a	'trm'	126	9	570.57	NaN	2	1.36	murray		nonmurray	0.6	0.2	0.44	88.098	1.1	160
2	2i 0.5t	seg b	'trm'	134	NaN		222.02	3.25		nonmurray		nonmurray	0.9	0.5	0.43	70.477	1.4	160
2	2i 0.5t	seg c	'oof'	148	NaN		127.76	2.525			5.84	murray	0.8	0.3	0.37	116.74	1.7
2	2t 0.5s	seg e	'trm'	180	4	212.7	NaN	2.1				nonmurray	0.7	0.3	0.64	181.3	1.7	200
2	1i 1t	seg a	'trm'	182	NaN		NaN	1.75		nonmurray		nonmurray	1.1	0.7	0.5	159.02	1.7	160
2	2i 0.5t	seg a	'trm'	194	NaN		NaN	2.25		nonmurray		nonmurray	1	0.6	0.38	314.82	1.3	190
2	0.5i 1.5t	seg a	'trm'	212	NaN		NaN	2.025	3.14	murray		nonmurray	1.5	1	0.42	242.55	2.4	160
2	2t 0.5s	seg f	'trm'	213	8	469.25	NaN	2.1156		nonmurray		nonmurray	0.5	0.2	0.57	254.95	0.9	180
2	1t 1s	seg e	'oof'	219	4	446.75	NaN	2.275		nonmurray			0.5	0.3	0.39	410	0.8
2	1t 1s	seg f	'ven'	225	5	376.4	138.32	2.4251		nonmurray		nonmurray	1.3	0.6	0.28	164.26	1.1
2	2t 0.5s	seg m	'trm'	226	7	492.59	NaN	2.1185	1.71	murray		nonmurray	1	0.6	0.44	232.76	1.6
2	2t 0.5s	seg g	'trm'	227	7	542.98	NaN	1.9116	1.71	murray	0.75	murray	2	1.4	0.34	333.54	3.2	190
2	2t 0.5s	seg h	'trm'	237	NaN		NaN	2.025		nonmurray			0.3	0.1	0.72	79.755	0.6
2	0.5i 1.5t	seg c	'trm'	242	NaN		NaN	1.8	2.13	murray			0.8	0.4	0.47	172.08	1.4	150
2	0.5i 1.5t	seg b	'trm'	249	NaN		NaN	1.8915	2.33	murray		nonmurray	1.3	0.9	0.31	299.04	1.7
2	2t 0.5s	seg b	'art'	261	NaN		NaN	2.275				nonmurray	1.6	1.1	0.37	251.71	2.4
2	2t 0.5s	seg n	'ven'	273	NaN		170.67	2.475		nonmurray			1.4	1	0.44	155.02	2.4
2	2t 0.5s	seg a	'trm'	281	NaN		NaN	1.725		nonmurray	2.27	murray	0.8	0.5	0.4	176.61	1.1
2	2t 0.5s	seg c	'oof'	294	NaN		NaN	1.775		nonmurray			0.5	0.3	0.4	187.65	0.9
2	2t 0.5s	seg d	'art'	338	NaN		124.83	1.95				nonmurray	1.6	0.5	0.47	249.66	2.4
3	1s 0.5n	seg e	'oof'	23	NaN		NaN	2.55			2.26	murray	1.2	0.6	0.54	277.49	2.2	190
3	1s 0.5n	seg a	'oof'	33	NaN		NaN	1.775				nonmurray	1.3	0.6	0.52	380.21	2.1	160
3	1s 0.5n	seg c	'oof'	50	3	243.44	NaN	1.9		nonmurray			1.2	0.5	0.65	228.57	2.3	150
3	0.5 1 n	seg b	'trm'	59	NaN		NaN	2.025		nonmurray			1.2	0.7	0.48	285.26	1.9	150
3	0.5 1 n	seg c	'art'	64	NaN		144.84	2.05				nonmurray	1.7	0.9	0.55	289.69	3.3	160
3	1.5i	seg e	'oof'	67	NaN		NaN	2.05				nonmurray	1.4	0.5	0.58	191.79	2.5	150
3	1.5i	seg d	'oof'	68	NaN		NaN	2.275				nonmurray	1.2	0.7	0.52	213.62	1.9	210
3	1s 0.5n	seg d	'trm'	70	1	388.79	NaN	2.6194	2.04	murray		nonmurray	1.4	0.9	0.36	646.99	2.3
3	1s 0.5n	seg b	'trm'	71	5	440.04	NaN	1.8965		nonmurray		nonmurray	0.8	0.3	0.38	189.6	1.3	150
3	1.5 i	seg f	'trm'	100	NaN		NaN	2.275		nonmurray		nonmurray	1.1	0.4	0.66	85.169	1.8	210
3	0.5i 1n	seg a	'trm'	101	2	367.68	NaN	2.175	3.35	murray			1	0.6	0.48	487.48	1.7	160
3	1.5 i	seg c	'ven'	110	NaN		NaN	1.95		nonmurray		nonmurray	2.3	1	0.46	180.3	3.6	220
3	1.5 i	seg b	'oof'	191	NaN		NaN	2.225				nonmurray	2.3	1.2	0.62	83.82	3.7	210
3	1.5 i	seg a	'oof'	193	NaN		NaN	2.025			1.18	murray	1.9	0.9	0.67	174.49	3.1	210
3	1s1t	seg b	'trm'	205	NaN		NaN	2.0376		nonmurray		nonmurray	0.9	0.4	0.4	151.69	1.5	170
3	1s1t	seg a	'oof'	247	NaN		NaN	2.6744				nonmurray	1	0.6	0.45	332.08	1.7	200
3	1s 1t	seg c	'oof'	252	NaN		NaN	2.55				nonmurray	0.8	0.5	0.51	220.1	1.2	210
			trm - terminal			447.008	avg	2.17721	17		16
			art - arteriolar			134.646	std dev	0.429468
			ven - venular			177.58	min
			oof - out of focus			816.93	max
